# Supplementary material for: Efficiency and Safety of CyberKnife Robotic Radiosurgery in the Multimodal Management of Patients with Acromegaly
Source: Cancers (Basel). 2023 Feb 24;15(5):1438. doi: 10.3390/cancers15051438 (PMC10001340; doi:10.3390/cancers15051438)
Supplement: Supplementary file 1 [file cancers-15-01438-s001.zip]

Archive with 1 entries (1 files):
- cancers-2228111-supplementary.pdf
